# Supplementary material for: Distinct gut microbial profile in PIT1 lineage PitNETs: a potential link to cognitive impairment
Source: Chin Neurosurg J. 2025 Dec 30;11:33. doi: 10.1186/s41016-025-00421-7 (PMC12750663; doi:10.1186/s41016-025-00421-7)
Supplement: Supplementary file 3 — Supplementary Material 3: Ouput.csv. [file 41016_2025_421_MOESM3_ESM.csv]

	Df	SumOfSqs	R2	F	Pr(>F)
Model	9	3.30433986400046	0.504031923353595	1.12917644655616	0.13
Residual	10	3.25147477967313	0.495968076646405	NA	NA
Total	19	6.55581464367358	1	NA	NA
