# Supplementary material for: Distinct gut microbial profile in PIT1 lineage PitNETs: a potential link to cognitive impairment
Source: Chin Neurosurg J. 2025 Dec 30;11:33. doi: 10.1186/s41016-025-00421-7 (PMC12750663; doi:10.1186/s41016-025-00421-7)
Supplement: Supplementary file 4 — Supplementary Materials 4: otu.pairwise.adonis. [file 41016_2025_421_MOESM4_ESM.csv]

	pairs	Df	SumsOfSqs	F.Model	R2	p.value	p.adjusted	sig
1	A vs B	1	0.580032293085817	1.98588247944876	0.498229059609255	0.333333333333333	0.681818181818182
2	A vs C	1	0.403534509428036	1.73154540633679	0.464029032956784	0.333333333333333	0.681818181818182
3	A vs D	1	0.455538501215059	1.80242468085593	0.474019824753032	0.333333333333333	0.681818181818182
4	A vs E	1	0.401080270499997	1.83819796311141	0.478922135017051	0.333333333333333	0.681818181818182
5	A vs F	1	0.428294856693602	1.68676430739969	0.457518888314664	0.333333333333333	0.681818181818182
6	A vs G	1	0.553096858078641	1.89458661557977	0.486466678645876	0.333333333333333	0.681818181818182
7	A vs H	1	0.306774627037703	1.60597127226883	0.44536441114196	0.333333333333333	0.681818181818182
8	A vs I	1	0.460061958879042	1.61596697356213	0.446897603152117	0.333333333333333	0.681818181818182
9	A vs J	1	0.270326484649149	1.07884506176321	0.350405765837847	0.666666666666667	0.789473684210526
10	B vs C	1	0.395722141742044	1.08562091104463	0.351832238094697	0.666666666666667	0.789473684210526
11	B vs D	1	0.403170725281162	1.04937719371389	0.344128366893121	0.666666666666667	0.789473684210526
12	B vs E	1	0.446875228211089	1.2780439337485	0.389880050291772	0.333333333333333	0.681818181818182
13	B vs F	1	0.436041213704142	1.13146202398751	0.361320691523743	0.333333333333333	0.681818181818182
14	B vs G	1	0.358269675245849	0.846175289220946	0.297302591455132	1	1
15	B vs H	1	0.457684950683513	1.41924524710486	0.41507559257604	0.333333333333333	0.681818181818182
16	B vs I	1	0.368190718641701	0.884731149834219	0.306694490363535	0.666666666666667	0.789473684210526
17	B vs J	1	0.434993558758202	1.13862594550589	0.362778478632109	0.333333333333333	0.681818181818182
18	C vs D	1	0.311902570557078	0.95919578997438	0.3241406983695	1	1
19	C vs E	1	0.294526825770287	1.0134203601809	0.336302353820979	0.666666666666667	0.789473684210526
20	C vs F	1	0.31120759992206	0.953602275300359	0.322860759986171	1	1
21	C vs G	1	0.381085752937137	1.04587636274537	0.34337452942531	0.333333333333333	0.681818181818182
22	C vs H	1	0.229844002480837	0.872420068861878	0.303723009847773	1	1
23	C vs I	1	0.25802211983167	0.722483818689521	0.265376717293876	0.666666666666667	0.789473684210526
24	C vs J	1	0.326725390830893	1.01151908574951	0.335883338922211	0.666666666666667	0.789473684210526
25	D vs E	1	0.33345740708639	1.07457973900616	0.349504592570271	0.666666666666667	0.789473684210526
26	D vs F	1	0.227089124731819	0.656256372451914	0.247060629861621	0.666666666666667	0.789473684210526
27	D vs G	1	0.259151055690798	0.674771447948595	0.252272562751523	1	1
28	D vs H	1	0.383943859562061	1.35600500077566	0.404053331405123	0.333333333333333	0.681818181818182
29	D vs I	1	0.39060746929012	1.03658961777856	0.341366384087451	0.666666666666667	0.789473684210526
30	D vs J	1	0.365897591635168	1.06771431374468	0.3480488091609	0.666666666666667	0.789473684210526
31	E vs F	1	0.300151257758382	0.963589677852591	0.325142743293264	1	1
32	E vs G	1	0.399378665007034	1.14267141922909	0.363598756216579	0.333333333333333	0.681818181818182
33	E vs H	1	0.35963814278527	1.44665967794844	0.419728030360553	0.333333333333333	0.681818181818182
34	E vs I	1	0.28831552187676	0.842349582447269	0.296356784418476	0.666666666666667	0.789473684210526
35	E vs J	1	0.349404844189267	1.13388641818779	0.361814777844909	0.333333333333333	0.681818181818182
36	F vs G	1	0.277941493391144	0.721483527680547	0.26510670387759	1	1
37	F vs H	1	0.329235303457074	1.15796651469603	0.366681061786841	0.333333333333333	0.681818181818182
38	F vs I	1	0.401029737602501	1.06092989703548	0.346603787974039	0.333333333333333	0.681818181818182
39	F vs J	1	0.399162274750608	1.16079084631936	0.367246965319159	0.333333333333333	0.681818181818182
40	G vs H	1	0.393073263887472	1.2194282137283	0.37877167396633	0.333333333333333	0.681818181818182
41	G vs I	1	0.398481880295197	0.957846177176835	0.323832315746408	0.666666666666667	0.789473684210526
42	G vs J	1	0.39024666555986	1.02187893815639	0.338160117949604	0.666666666666667	0.789473684210526
43	H vs I	1	0.324184184699243	1.02881476501069	0.339675696544969	0.666666666666667	0.789473684210526
44	H vs J	1	0.314258734534693	1.11844941645966	0.358655622424501	0.333333333333333	0.681818181818182
45	I vs J	1	0.364048008046708	0.971692435566061	0.326982841136778	0.666666666666667	0.789473684210526
